# Supplementary material for: A Knockout of Poly(ADP-Ribose) Polymerase 1 in a Human Cell Line: An Influence on Base Excision Repair Reactions in Cellular Extracts
Source: Cells. 2024 Feb 6;13(4):302. doi: 10.3390/cells13040302 (PMC10886765; doi:10.3390/cells13040302)
Supplement: Supplementary file 1 [file cells-13-00302-s001.zip]

Archive with 1 entries (1 files):
- cells-2777676-supplementary.pdf
